# Supplementary material for: UV Hyperspectral Imaging as Process Analytical Tool for the Characterization of Oxide Layers and Copper States on Direct Bonded Copper
Source: Sensors (Basel). 2021 Nov 4;21(21):7332. doi: 10.3390/s21217332 (PMC8588143; doi:10.3390/s21217332)
Supplement: Supplementary file 1 [file sensors-21-07332-s001.zip]

Archive with 1 entries (1 files):
- sensors-1437641-supplementary.pdf
